# Supplementary material for: Electrostatics of salt-dependent reentrant phase behaviors highlights diverse roles of ATP in biomolecular condensates
Source: eLife. 2025 Mar 3;13:RP100284. doi: 10.7554/eLife.100284 (PMC11875540; doi:10.7554/eLife.100284)
Supplement: Appendix 1—figure 4—source data 1. [file elife-100284-app1-fig4-data1.zip]

Archive with 1 entries (1 files):
- Source_Data_for_Appendix-fig4.xlsx.xlsx
