# Supplementary material for: Electrostatics of salt-dependent reentrant phase behaviors highlights diverse roles of ATP in biomolecular condensates
Source: eLife. 2025 Mar 3;13:RP100284. doi: 10.7554/eLife.100284 (PMC11875540; doi:10.7554/eLife.100284)
Supplement: Appendix 1—figure 6—source data 1. [file elife-100284-app1-fig6-data1.zip › Source_Data_for_Appendix-fig6.xlsx.xlsx]

## Sheet: Fig.S6
			Fig. S6, Caprin1 self-correlation at [ATP-Mg]=0.0001, 0.01 and 0.5 b^{-3}
r/b	0.0001(Avg)	0.0001(Std)	0.01(Avg)	0.01(Std)	0.5(Avg)	0.5(Std)
0	0.190418	0.0126562	0.237515	0.0102882	0.169393	0.00060461
0.408248	0.15303	0.0100567	0.198834	0.0100725	0.133192	0.000462031
0.57735	0.12744	0.00836842	0.172006	0.00971366	0.108835	0.000369449
0.707107	0.109903	0.00756649	0.153069	0.00949641	0.0920609	0.000310768
0.816497	0.0973331	0.00735369	0.13869	0.00953111	0.0798838	0.000281614
0.912871	0.0880428	0.00659111	0.128388	0.00890382	0.0712988	0.000248779
1	0.0812475	0.00657585	0.120202	0.00867167	0.0647907	0.000219832
1.1547	0.0714371	0.00591651	0.107602	0.00810589	0.0555162	0.000182767
1.22474	0.0674793	0.00630634	0.102779	0.00828648	0.0521255	0.00016605
1.29099	0.0638975	0.00596807	0.0986324	0.00796148	0.0492561	0.000160976
1.35401	0.0609527	0.00582673	0.0946202	0.00768392	0.0467133	0.000145136
1.41421	0.0589614	0.00607938	0.0908542	0.00796923	0.0444623	0.000132845
1.47196	0.0567707	0.0053584	0.0876281	0.00724953	0.0424933	0.00013226
1.52753	0.0541395	0.00559249	0.0846267	0.0072094	0.040716	0.000125811
1.63299	0.0490278	0.00654615	0.0799081	0.00758088	0.0375947	0.000134459
1.68325	0.0481633	0.00553691	0.0770447	0.00699266	0.036291	0.000125712
1.73205	0.0467519	0.00533028	0.0746819	0.00682612	0.0350613	0.000124209
1.77951	0.0456604	0.00512992	0.0723118	0.00641937	0.0339405	0.000119763
1.82574	0.043791	0.00496135	0.0703799	0.00656544	0.0328768	0.000127846
1.87083	0.0424098	0.00496202	0.0683762	0.00633063	0.0319072	0.000135676
1.91485	0.041444	0.00503749	0.0665751	0.00625283	0.0310157	0.000145321
2	0.0389615	0.00476966	0.0631225	0.00605955	0.0293719	0.000153843
2.04124	0.0376575	0.00453913	0.0615403	0.00590124	0.0286423	0.000124889
2.08167	0.0366837	0.00464992	0.0601041	0.00579361	0.0279479	0.000130834
2.12132	0.0353416	0.00485995	0.0588362	0.00596561	0.0273019	0.000136331
2.19848	0.033993	0.00430903	0.0559241	0.00556452	0.0260827	0.000148474
2.23607	0.0325217	0.00450921	0.0546205	0.00561496	0.0255316	0.000143827
2.3094	0.0321037	0.0038274	0.0517614	0.00507715	0.0244986	0.000135605
2.34521	0.030854	0.00420304	0.0507548	0.00501564	0.0240287	0.000144456
2.38048	0.0301666	0.00389601	0.0497334	0.00495431	0.023583	0.000153384
2.41523	0.0291448	0.00361011	0.0484217	0.00476105	0.0231581	0.000146292
2.44949	0.0288511	0.00386452	0.0477242	0.00438219	0.0227399	0.000141235
2.48328	0.0276963	0.00467717	0.0471642	0.00465521	0.0223744	0.000111053
2.51661	0.0273254	0.00389976	0.0457355	0.00456773	0.0219895	0.000135658
2.58199	0.026065	0.00372901	0.0440452	0.00458332	0.0213018	0.000131905
2.61406	0.025882	0.00335595	0.0429278	0.00432708	0.0209554	0.000136288
2.64575	0.0255714	0.00304767	0.0413274	0.00373222	0.0206274	0.000151222
2.67706	0.0250806	0.00350015	0.0410828	0.00399922	0.0203225	0.000165267
2.70801	0.0237446	0.003716	0.0407374	0.00435357	0.0200537	0.000141715
2.73861	0.02389	0.0027221	0.0391132	0.00341855	0.0197547	0.000149484
2.76887	0.0231419	0.00228073	0.0386535	0.00375461	0.0194986	0.000142831
2.82843	0.0236727	0.00360998	0.0371889	0.00374603	0.0189427	0.000166342
2.85774	0.0219897	0.00276761	0.036742	0.00349729	0.0187533	0.000136002
2.88675	0.0221767	0.00274979	0.035933	0.00317595	0.0185088	0.000132898
2.91548	0.0215755	0.00266152	0.0351205	0.00307105	0.018299	0.000132672
2.94392	0.0214073	0.00171259	0.0337919	0.00297181	0.0180438	0.000144567
2.97209	0.0208197	0.00206778	0.033601	0.00299566	0.0178531	0.000135857
3	0.0204827	0.0025285	0.0333233	0.00297623	0.0176508	0.000134599
3.05505	0.0198051	0.00210212	0.0316897	0.00267344	0.0172438	0.000146582
3.08221	0.0198032	0.00250798	0.0316524	0.00300045	0.0170512	0.000135043
3.10913	0.0193169	0.00161061	0.030925	0.00268045	0.0168873	0.00013804
3.13581	0.0190298	0.00176731	0.0304324	0.00256987	0.0167055	0.000133591
3.18852	0.0187522	0.00195103	0.0289954	0.00246316	0.0163493	0.000139968
3.21455	0.0182431	0.0017171	0.0284993	0.00247722	0.0162034	0.000129808
3.26599	0.0172617	0.00438563	0.0288369	0.00329403	0.0159765	0.00017971
3.2914	0.0175337	0.00151874	0.0271789	0.00224248	0.015756	0.000121251
3.31662	0.0172526	0.00158528	0.0269693	0.00232059	0.0156103	0.00011979
3.34166	0.0170312	0.00197203	0.0266544	0.00232743	0.0154706	0.000128766
3.3665	0.016966	0.00194133	0.0263748	0.00222738	0.0153438	0.0001257
3.39116	0.0165942	0.00163139	0.025931	0.00222817	0.0152194	0.000124886
3.41565	0.0167815	0.00186391	0.0250268	0.00207916	0.0150418	0.000129548
3.4641	0.0161431	0.00151215	0.0246303	0.00231218	0.014832	0.000115518
3.48807	0.0162732	0.00152828	0.0239087	0.00217107	0.0146989	0.00011219
3.51188	0.0157703	0.00133309	0.023775	0.00214479	0.014581	0.000114806
3.53553	0.0155625	0.00147718	0.0228096	0.00214976	0.014439	0.000105248
3.55903	0.0157408	0.0016036	0.0223283	0.00204987	0.0143199	0.000104122
3.58236	0.0154316	0.0016966	0.0227007	0.00206796	0.0142394	0.0001111
3.60555	0.0149011	0.00142509	0.0219513	0.0020653	0.0141172	0.000111009
3.65148	0.0145202	0.0014684	0.0215275	0.00188489	0.0139314	9.39407e-05
3.67423	0.0144009	0.00127673	0.0213229	0.00184911	0.013825	0.000100636
3.69685	0.0139586	0.00242755	0.0215418	0.00215768	0.0138007	0.000114351
3.71932	0.014088	0.00157556	0.0208562	0.00195872	0.0136534	0.000107826
3.74166	0.0141187	0.00126089	0.0205784	0.00189803	0.0135491	9.74291e-05
3.76386	0.0141142	0.00187797	0.0204645	0.00215971	0.0134876	0.000102938
3.78594	0.0140049	0.00119422	0.0199071	0.0019956	0.0133743	9.34787e-05
3.82971	0.014092	0.00187679	0.0192175	0.00171427	0.0131344	9.68113e-05
3.85141	0.0135067	0.000997092	0.0189537	0.00190376	0.0130955	8.95381e-05
3.87298	0.0134561	0.00109614	0.018862	0.00190918	0.0130152	8.76378e-05
3.89444	0.0137329	0.00113119	0.0191323	0.00204397	0.0130009	0.000108227
3.937	0.0130343	0.00119169	0.0180571	0.00187246	0.0127731	8.53542e-05
3.95811	0.0131365	0.00119716	0.0178659	0.00170994	0.0127041	8.92488e-05
4	0.0124189	0.00138909	0.0173203	0.0018838	0.0125329	0.000106014
4.02078	0.0130639	0.00133246	0.0172769	0.00159649	0.0124788	7.55768e-05
4.04145	0.012749	0.00119993	0.0170829	0.00164775	0.0124186	7.86369e-05
4.06202	0.0127342	0.000745523	0.0167408	0.00187754	0.0123323	7.56894e-05
4.08248	0.0123342	0.00191813	0.0165525	0.0019075	0.012286	9.21364e-05
4.10284	0.0122995	0.0008407	0.0164914	0.00164048	0.0122152	7.42517e-05
4.12311	0.0117291	0.00167288	0.0164297	0.00168957	0.012183	8.42215e-05
4.16333	0.0121589	0.00114599	0.0160096	0.00170884	0.0120456	7.51586e-05
4.1833	0.0117429	0.000701308	0.0158643	0.00165353	0.0119949	9.4166e-05
4.20317	0.0121768	0.000882366	0.015556	0.00145602	0.011903	8.04268e-05
4.22295	0.0120128	0.00112568	0.015339	0.00129339	0.0118261	6.01446e-05
4.24264	0.0118038	0.000832322	0.0152946	0.00181076	0.0118346	9.79951e-05
4.26224	0.011948	0.00106672	0.0151533	0.00146947	0.0117271	6.60612e-05
4.28174	0.0119119	0.00100043	0.014941	0.00141468	0.011682	6.65518e-05
4.33974	0.0116792	0.00119419	0.0143072	0.00143884	0.0115285	8.86853e-05
4.3589	0.0114602	0.000861678	0.0138973	0.00152741	0.0114044	6.21527e-05
4.37798	0.0110997	0.00120142	0.0139707	0.00136316	0.0113836	7.97018e-05
4.39697	0.0113082	0.000995609	0.0139479	0.00110873	0.0113351	5.68994e-05
4.41588	0.0115015	0.0013343	0.0137073	0.00128828	0.0113038	6.99135e-05
4.43471	0.0114297	0.00113055	0.0132932	0.00123444	0.0112614	8.23447e-05
4.47214	0.011285	0.00174863	0.0134695	0.00123186	0.011197	8.52005e-05
4.49073	0.0112743	0.00107945	0.0129729	0.00132451	0.0110945	5.40903e-05
4.50925	0.010374	0.00063875	0.013008	0.00117484	0.0110547	6.47572e-05
4.52769	0.0101901	0.00188727	0.0129769	0.00158668	0.0110605	6.95283e-05
4.56435	0.0107684	0.00102368	0.0126751	0.0010992	0.0109427	6.20677e-05
4.58258	0.0106161	0.00146345	0.0126383	0.00124891	0.0109287	7.90676e-05
4.6188	0.0116171	0.00243835	0.0118768	0.00173871	0.0107637	8.37586e-05
4.63681	0.0104933	0.0011462	0.0121069	0.00101112	0.0107516	5.9821e-05
4.65475	0.010964	0.00177845	0.0121179	0.00140113	0.010767	8.77704e-05
4.67262	0.0105958	0.00148997	0.0118804	0.00117324	0.0107047	7.93268e-05
4.69042	0.0105166	0.000935579	0.0116288	0.00110412	0.0106115	7.72235e-05
4.70815	0.00955932	0.00122861	0.0115814	0.000815629	0.0105472	6.89561e-05
4.72582	0.0103888	0.0012894	0.0115348	0.00104413	0.010567	6.40855e-05
4.76095	0.0105582	0.00115635	0.0110816	0.000958467	0.0104549	4.66938e-05
4.77842	0.0106937	0.00145841	0.0111814	0.00102287	0.0104606	6.35318e-05
4.79583	0.010207	0.00149998	0.0112518	0.00108604	0.0104198	3.88222e-05
4.81318	0.00958311	0.00110237	0.0109856	0.000888147	0.0103689	6.41979e-05
4.83046	0.0107174	0.00195892	0.0108334	0.000997353	0.0103415	7.16514e-05
4.84768	0.00980135	0.00209113	0.0109022	0.000974721	0.0103293	8.02819e-05
4.86484	0.00904741	0.0011771	0.0104762	0.000615852	0.0102072	8.40563e-05
4.89898	0.00918568	0.00158255	0.0104952	0.000987038	0.0101888	4.24572e-05
4.91596	0.00977042	0.00124111	0.0105637	0.00106775	0.0102049	7.08219e-05
4.93288	0.00968249	0.00121521	0.0104712	0.00099169	0.0101578	5.87814e-05
4.94975	0.0105878	0.00206582	0.0104823	0.0012732	0.0101367	5.66474e-05
4.96655	0.00943014	0.00288101	0.0107099	0.00233243	0.0102578	0.00012903
4.98331	0.00961905	0.00112628	0.0102028	0.00129865	0.0100639	4.80662e-05
5	0.00994978	0.00171395	0.009945	0.000921898	0.0100189	7.0846e-05
5.03322	0.0087456	0.00213191	0.00992439	0.000907083	0.00998564	6.93705e-05
5.04975	0.00945271	0.00136789	0.00975239	0.000872356	0.00993046	5.1135e-05
5.06623	0.00899279	0.00154397	0.00992737	0.00123502	0.00995251	7.37849e-05
5.08265	0.00903276	0.00162747	0.00950628	0.000731833	0.00984196	5.44478e-05
5.11534	0.00960165	0.00247963	0.00988821	0.00177841	0.00990743	9.73148e-05
5.1316	0.00969748	0.00148229	0.00935859	0.000865803	0.00978341	6.55937e-05
5.16398	0.00949892	0.00235179	0.0101605	0.00175065	0.00986747	0.000107251
5.18009	0.00894539	0.00169498	0.00922567	0.000804822	0.00971439	5.86798e-05
5.19615	0.00921498	0.00198762	0.00927482	0.000889177	0.00969404	5.38239e-05
5.21217	0.00942954	0.00218039	0.00919373	0.00143319	0.00961551	8.68596e-05
5.22813	0.00934175	0.00162207	0.0092327	0.00110008	0.00965312	5.06557e-05
5.24404	0.00902252	0.000690665	0.00878485	0.000799666	0.00957234	6.62506e-05
5.25991	0.00885409	0.000930043	0.00875797	0.000642366	0.00954474	6.80766e-05
5.2915	0.00911768	0.00131818	0.00870706	0.00107017	0.00951097	7.57491e-05
5.30723	0.00891023	0.00265253	0.00927715	0.00160954	0.00961751	8.10447e-05
5.32291	0.00909321	0.00129748	0.00890744	0.00120766	0.00954023	5.39968e-05
5.33854	0.00914703	0.000945056	0.00873756	0.000957758	0.00952006	6.5829e-05
5.35413	0.00791078	0.00197142	0.00849294	0.000430714	0.00938321	9.78521e-05
5.36967	0.00856819	0.00176046	0.00850101	0.000906619	0.00946578	6.15934e-05
5.38516	0.0085001	0.00144408	0.00859838	0.000954026	0.00946467	5.94833e-05
5.41603	0.00850015	0.00313309	0.00864383	0.00167634	0.00942675	6.73192e-05
5.43139	0.00882657	0.00243772	0.00875697	0.00115098	0.00942122	4.39412e-05
5.44671	0.00852635	0.0020803	0.0082904	0.00122288	0.00938576	6.41265e-05
5.46199	0.00861272	0.00193624	0.00841641	0.000978392	0.00936507	5.24095e-05
5.47723	0.00834788	0.000995768	0.0078005	0.000730225	0.009259	5.42422e-05
5.49242	0.00902554	0.00101263	0.00816206	0.000671803	0.00922599	6.27821e-05
5.50757	0.00838607	0.00108032	0.00823409	0.00102062	0.00928763	6.05572e-05
5.53775	0.00889273	0.00195193	0.00800795	0.000897681	0.00923031	8.09556e-05
5.55278	0.00847798	0.000695299	0.00796814	0.000589657	0.00918173	5.16462e-05
5.56776	0.00865679	0.00104245	0.00796542	0.000789875	0.00920795	5.7436e-05
5.58271	0.00813196	0.001584	0.00785907	0.00136841	0.00919371	6.35793e-05
5.61249	0.00832155	0.0012529	0.00766858	0.000717743	0.00913204	5.50956e-05
5.62731	0.00781151	0.00156701	0.00711079	0.00099383	0.00905786	7.2786e-05
5.65685	0.00951782	0.00371863	0.00790229	0.00080301	0.00898292	0.000164141
5.67157	0.0083301	0.00131856	0.00762911	0.000607622	0.00902972	5.62502e-05
5.68624	0.00847033	0.00151391	0.00764851	0.000665695	0.00904744	4.77254e-05
5.70088	0.00815075	0.00203962	0.00754751	0.000883951	0.00905459	4.5459e-05
5.71548	0.00807568	0.00232915	0.00750473	0.000953804	0.00904494	4.83018e-05
5.73004	0.00801279	0.000924075	0.00744347	0.000845886	0.00903828	5.54319e-05
5.74456	0.00828602	0.00199673	0.00780646	0.00109249	0.00904994	5.35729e-05
5.7735	0.00819026	0.00147095	0.00748706	0.000720077	0.00897079	4.75611e-05
5.78792	0.00795412	0.00131411	0.0075274	0.00118036	0.00903449	5.88801e-05
5.8023	0.00816196	0.000876078	0.00698007	0.000640313	0.00888114	6.67409e-05
5.81664	0.00814003	0.00085293	0.00732305	0.000744833	0.00891128	5.73537e-05
5.83095	0.00784323	0.00115692	0.00745165	0.00131438	0.00901992	7.35532e-05
5.84523	0.00821712	0.00209015	0.0073035	0.00100764	0.00896412	5.22545e-05
5.85947	0.00810948	0.00108831	0.00707479	0.00057505	0.00888488	4.46558e-05
5.88784	0.00873144	0.00132607	0.00726919	0.000387218	0.00880532	7.04062e-05
5.90198	0.00821015	0.00107532	0.00702535	0.000653645	0.00885628	5.04332e-05
5.91608	0.00756723	0.00170728	0.00675221	0.000936482	0.00878715	4.85108e-05
5.93015	0.00762782	0.00117576	0.00654856	0.000375748	0.0087025	7.5921e-05
5.94418	0.00852361	0.0013179	0.00703281	0.000606136	0.00883944	7.17433e-05
5.95819	0.00842313	0.0023882	0.00709324	0.000727872	0.00883186	4.49188e-05
5.97216	0.00781629	0.00214781	0.0068749	0.00141085	0.00886653	7.95671e-05
6	0.00777088	0.00153177	0.0067602	0.00106636	0.00882305	4.82422e-05
6.01387	0.00777601	0.00158319	0.00630604	0.000236257	0.00862242	7.63182e-05
6.02771	0.00756172	0.00104136	0.00636301	0.000375575	0.0086573	4.85412e-05
6.04152	0.00789739	0.00133059	0.00659307	0.000436795	0.0086806	4.66584e-05
6.06905	0.00784572	0.00140814	0.0065888	0.000798342	0.00870982	4.87552e-05
6.08276	0.00825454	0.00102392	0.00663044	0.000582369	0.00869919	5.98704e-05
6.1101	0.0074086	0.00127618	0.00589638	0.00064674	0.00856776	6.13428e-05
6.12372	0.00794815	0.000835895	0.00644922	0.000573883	0.00864848	3.88037e-05
6.13732	0.00824847	0.00128747	0.00702897	0.00077707	0.00867066	5.06315e-05
6.15088	0.00763861	0.00132864	0.00639316	0.000836174	0.0086605	4.75001e-05
6.16441	0.00755092	0.0021264	0.00648225	0.000852374	0.00860102	8.53615e-05
6.17792	0.00771673	0.00100185	0.00667917	0.000663864	0.00862006	4.12939e-05
6.19139	0.00762146	0.00121654	0.006575	0.000886985	0.00864888	4.74212e-05
6.21825	0.0087943	0.00211224	0.00660186	0.000679721	0.008703	9.27636e-05
6.23164	0.00802254	0.00131728	0.00636127	0.000754847	0.00863348	5.23152e-05
6.245	0.00782707	0.00105235	0.00608311	0.000473166	0.00852203	4.35697e-05
6.25833	0.00894978	0.00312092	0.00739965	0.00208705	0.00895873	0.00015698
6.27163	0.00789737	0.00135891	0.00587416	0.000783202	0.00854817	5.95221e-05
6.2849	0.00738055	0.000854145	0.00589121	0.000728146	0.00849686	4.52889e-05
6.29815	0.00802464	0.00191385	0.0062232	0.000956306	0.00861943	5.77397e-05
6.33772	0.0073905	0.00131574	0.00589772	0.000844307	0.00852733	4.50598e-05
6.35085	0.00787261	0.00128538	0.00614167	0.000782493	0.0085474	4.68003e-05
6.36396	0.007643	0.000697081	0.00616361	0.000694748	0.00847111	5.36231e-05
6.37704	0.00729427	0.00114617	0.00576505	0.000597839	0.00832446	8.20383e-05
6.3901	0.00814331	0.00110746	0.0059855	0.000665654	0.0084618	4.83932e-05
6.40312	0.00775827	0.000879702	0.00561789	0.000543756	0.00839633	4.00608e-05
6.4291	0.00725047	0.000947701	0.00569541	0.000845529	0.00838504	4.78246e-05
6.44205	0.00767288	0.00145161	0.00542758	0.000636599	0.00833653	6.30784e-05
6.45497	0.00788377	0.0014678	0.0059675	0.000906802	0.00849482	5.76722e-05
6.46787	0.00802997	0.00132062	0.00575355	0.000660042	0.00838114	4.58764e-05
6.49359	0.00758175	0.00152016	0.00550032	0.000721181	0.00824791	7.2996e-05
6.50641	0.00735686	0.00113745	0.00564785	0.000875419	0.00840751	4.77986e-05
6.53197	0.00767386	0.00482168	0.00803694	0.00411816	0.00899965	0.000226306
6.54472	0.00718481	0.00171637	0.00572076	0.000693708	0.00833306	6.57527e-05
6.55744	0.00754094	0.00123783	0.00579417	0.00072001	0.00833136	5.4228e-05
6.57013	0.00739028	0.0016026	0.00552537	0.000983226	0.00840575	6.54297e-05
6.58281	0.00803432	0.00122282	0.0057709	0.000536664	0.00833887	4.82673e-05
6.59545	0.00783352	0.00117598	0.00562079	0.000763406	0.00838904	4.77026e-05
6.60808	0.00831628	0.0017432	0.00546483	0.000949764	0.00839154	6.85333e-05
6.63325	0.00801534	0.00140343	0.00536552	0.000976735	0.00831592	5.93925e-05
6.6458	0.00812742	0.00165788	0.00581173	0.00103038	0.00846278	6.95968e-05
6.65833	0.00764008	0.000764011	0.00549852	0.000724869	0.00828383	5.6323e-05
6.67083	0.00726214	0.00246465	0.00536913	0.000624031	0.00812139	9.852e-05
6.68331	0.00592686	0.00112717	0.00582621	0.00109197	0.00824611	6.03033e-05
6.69577	0.00768602	0.00110222	0.00535015	0.000709952	0.0082119	5.19189e-05
6.7082	0.00766647	0.00128832	0.00525035	0.000825926	0.00820594	6.20769e-05
6.733	0.00755087	0.00211943	0.00567119	0.000653611	0.00828457	7.03394e-05
6.74537	0.00828568	0.00123603	0.00566487	0.000916171	0.008329	4.70294e-05
6.75771	0.00777859	0.00149832	0.00517469	0.000687605	0.0081657	6.29886e-05
6.77003	0.0076442	0.00118979	0.00519542	0.000851707	0.00825814	5.04733e-05
6.78233	0.00763578	0.00171082	0.00524975	0.000974158	0.00835699	5.3554e-05
6.79461	0.00689485	0.00180023	0.00516291	0.00119322	0.0082956	7.36746e-05
6.80686	0.00810443	0.00151232	0.00502441	0.0010767	0.00816418	5.01395e-05
6.8313	0.0082641	0.00323024	0.00461528	0.000674785	0.00797748	0.000111135
6.84349	0.00751302	0.00126792	0.00529568	0.000862425	0.00816619	6.25921e-05
6.85565	0.00727063	0.00204782	0.00562982	0.000840289	0.00821923	4.90348e-05
6.8678	0.00751401	0.00152649	0.00465779	0.00122112	0.00816889	7.72405e-05
6.89202	0.0078814	0.00147325	0.00489946	0.000777428	0.00808257	8.15593e-05
6.90411	0.00706265	0.00150603	0.00489757	0.000888072	0.00810708	5.01049e-05
6.9282	0.00775839	0.00151571	0.00574998	0.000973113	0.00826956	8.32206e-05
6.94022	0.00790273	0.0019049	0.0048545	0.000908203	0.00799508	8.81762e-05
6.95222	0.00768233	0.00123754	0.00496602	0.000954111	0.00815968	5.69967e-05
6.96419	0.00857984	0.00184088	0.00493651	0.00113024	0.00794874	0.000101762
6.97615	0.00773466	0.00133063	0.00528746	0.00147098	0.0081421	6.19629e-05
6.98809	0.00818119	0.0015562	0.0046981	0.00100947	0.00809132	6.09365e-05
7	0.00764089	0.00126036	0.00508567	0.000809447	0.00796407	8.35634e-05
7.02377	0.00744804	0.00131853	0.00531976	0.00098112	0.00811762	4.7871e-05
7.03562	0.00710194	0.00132266	0.00512291	0.000977387	0.00806923	6.5024e-05
7.04746	0.00746257	0.00178215	0.00441971	0.00151365	0.00814802	4.56928e-05
7.05927	0.00709821	0.00128765	0.00485371	0.000890276	0.00797852	7.59508e-05
7.07107	0.00831142	0.00232091	0.00460326	0.00139438	0.00796007	7.66295e-05
7.08284	0.00826721	0.00234666	0.00473319	0.000696246	0.00802499	8.45438e-05
7.0946	0.00821312	0.00220071	0.00421312	0.00145884	0.00786607	0.000139436
7.11805	0.00717792	0.00243526	0.00472488	0.00130631	0.00785823	0.000124075
7.12975	0.00771116	0.00126574	0.00447536	0.000984258	0.00798708	5.94437e-05
7.14143	0.00803067	0.00147415	0.0046195	0.000978569	0.00797587	7.53956e-05
7.15309	0.00800169	0.00259348	0.00486173	0.00151342	0.00807536	8.12196e-05
7.16473	0.00781944	0.00228633	0.00426612	0.0013248	0.00794003	0.000115849
7.17635	0.00692636	0.00156018	0.00519491	0.000844797	0.00803512	5.43785e-05
7.18795	0.00693999	0.00128287	0.00508985	0.00126049	0.00804416	6.09296e-05
7.2111	0.00794928	0.00147926	0.00433795	0.00126586	0.007895	7.78679e-05
7.22265	0.00773445	0.0016397	0.00476835	0.000935619	0.00785072	9.30807e-05
7.23418	0.00781967	0.00127363	0.00457166	0.000924479	0.00788807	8.73036e-05
7.24569	0.00788746	0.00163891	0.00446348	0.00118727	0.00790315	7.10644e-05
7.26865	0.00705054	0.00163547	0.00495283	0.00137958	0.00795969	8.91936e-05
7.28011	0.0081476	0.00180801	0.00452485	0.00102456	0.00781584	0.000101149
7.30297	0.00880703	0.00210941	0.00489112	0.00149456	0.00818944	0.000102091
7.31437	0.00804645	0.00132879	0.00437775	0.00121688	0.00791955	7.16902e-05
7.32575	0.00737259	0.00145193	0.00443004	0.00151908	0.00787688	8.37184e-05
7.33712	0.0074385	0.00202326	0.00446259	0.00160132	0.00779864	0.000133798
7.34847	0.00782375	0.00167812	0.00471356	0.000962718	0.0078862	7.82178e-05
7.3598	0.00757273	0.00179006	0.00437011	0.00134228	0.00781845	0.000119215
7.37111	0.00784588	0.00176526	0.00454136	0.00102397	0.00781813	8.58003e-05
7.39369	0.00538721	0.00181155	0.00515173	0.00150378	0.0081346	7.12418e-05
7.40495	0.00816913	0.00169964	0.00418454	0.0012794	0.00781855	9.73977e-05
7.4162	0.0057233	0.00135739	0.00490557	0.00137049	0.00811318	7.79007e-05
7.42743	0.00754049	0.00119196	0.00423213	0.0012371	0.00779936	0.000104762
7.43864	0.00778192	0.00157565	0.00427677	0.000921846	0.00775379	0.000101996
7.44983	0.00832517	0.00200962	0.00402338	0.0011499	0.00771325	0.000107927
7.46101	0.0078141	0.00243895	0.00430039	0.0017462	0.00786991	6.85583e-05
7.48331	0.00647988	0.00172089	0.00405015	0.00163379	0.0080531	6.2794e-05
7.49444	0.00889274	0.00193889	0.00415938	0.000923771	0.00776465	0.000110882
7.50555	0.0072417	0.00161564	0.00471778	0.0011575	0.00781284	9.11478e-05
7.51665	0.00842573	0.00204943	0.00430619	0.000979352	0.00768086	0.000110423
7.52773	0.00775581	0.00350071	0.00478064	0.00180929	0.00779409	0.000159075
7.53879	0.00742497	0.00137633	0.00461726	0.00127956	0.00782653	7.78034e-05
7.54983	0.00781867	0.00158421	0.00419605	0.00125024	0.00772619	0.000100655
7.57188	0.00787217	0.0023951	0.00410413	0.00167952	0.00770187	0.000115514
7.58288	0.00724687	0.00126462	0.00427159	0.00104944	0.00777133	0.000104925
7.59386	0.00850213	0.00216149	0.00385574	0.00163105	0.00772944	0.000139758
7.60482	0.00758463	0.00258093	0.00458977	0.00211555	0.00779667	0.000119276
7.62671	0.00787607	0.00183886	0.00421998	0.00155187	0.0076746	0.000105247
7.63763	0.00803365	0.00165497	0.00396471	0.00131746	0.00770876	0.000104111
7.65942	0.00928441	0.00250444	0.00346488	0.0013902	0.00753838	0.000184648
7.67029	0.00726349	0.00108808	0.00429362	0.000976155	0.00773118	9.90655e-05
7.68115	0.0081596	0.00187897	0.0039635	0.00114283	0.00763681	0.000136102
7.69199	0.00714322	0.00138724	0.00443554	0.00119087	0.00774056	9.08142e-05
7.70281	0.0074045	0.00151422	0.00447755	0.00151783	0.00777726	9.06773e-05
7.71362	0.00787463	0.00347527	0.00451006	0.00195715	0.00791575	0.000102799
7.72442	0.00786975	0.00231485	0.00416767	0.00176869	0.00758341	0.00013583
7.74597	0.00800224	0.00182303	0.00406975	0.00124739	0.00768192	0.000112335
7.75672	0.00746991	0.00136564	0.00403436	0.00131305	0.00769242	0.000106745
7.76745	0.00818404	0.00148161	0.00401108	0.00125075	0.0076669	0.000102664
7.77817	0.00847034	0.00264598	0.0037721	0.00182998	0.00756833	0.000152743
7.79957	0.0083467	0.00241612	0.00386923	0.00165226	0.00762541	0.000128059
7.81025	0.00754271	0.00232807	0.00427101	0.00126874	0.00764031	0.000105336
7.84219	0.00740488	0.00212561	0.00421635	0.00145054	0.00764838	0.00012627
7.85281	0.0067743	0.00191797	0.00458808	0.00119919	0.00768445	0.000120611
7.86342	0.00856933	0.00190661	0.00353813	0.00154987	0.00756375	0.000136927
7.87401	0.00788966	0.00217051	0.00405522	0.0018814	0.00778228	7.47449e-05
7.88458	0.00677271	0.0025141	0.00431511	0.00170852	0.00773763	0.000105964
7.89515	0.00738575	0.0013997	0.00406492	0.00158132	0.00761001	0.000114512
7.91623	0.0080008	0.00159745	0.00396623	0.00127128	0.00754691	0.000136775
7.92675	0.00865679	0.00203669	0.00372913	0.00156763	0.00751613	0.000162857
7.93725	0.00709661	0.00261618	0.00425459	0.00207087	0.00772249	0.000113836
7.96869	0.00790794	0.00145416	0.0039188	0.00150085	0.00761251	0.000117678
7.97914	0.0077347	0.00137977	0.00371543	0.00127548	0.00759408	0.000112931
8	0.00599349	0.00259006	0.00519571	0.00101767	0.00770596	0.00012094
8.01041	0.00764736	0.00144606	0.00393321	0.00209028	0.0076236	0.000102563
8.02081	0.00802675	0.00224612	0.00405646	0.00172762	0.00761066	0.000136118
8.03119	0.0080375	0.00181654	0.00403598	0.00138256	0.00749315	0.000156291
8.04156	0.010235	0.00378716	0.00317296	0.00318508	0.00738842	0.000246447
8.05191	0.00796077	0.00175829	0.00389517	0.00127551	0.00749754	0.00015646
8.06226	0.00878799	0.00240099	0.00367371	0.00199688	0.00746696	0.000169679
8.0829	0.0069649	0.00303847	0.00423234	0.0012314	0.00766995	9.08701e-05
8.09321	0.00713406	0.00344523	0.00435262	0.00207423	0.00767421	0.000105466
8.1035	0.00811099	0.00184918	0.0037563	0.00136957	0.00751992	0.00014415
8.11377	0.00700202	0.00263575	0.00408239	0.00125091	0.00759549	0.000117391
8.12404	0.00774488	0.0023332	0.00411945	0.00173102	0.00752625	0.000125821
8.14453	0.00753595	0.00227769	0.00384876	0.00150136	0.00752896	0.000138494
8.16497	0.00608367	0.00457103	0.00483346	0.00222011	0.00772943	0.000185795
8.17517	0.00713786	0.00153791	0.00429885	0.0015954	0.00756745	0.00012809
8.18535	0.0082972	0.00138704	0.00363236	0.00130664	0.00750779	0.000134632
8.19553	0.00624948	0.00247189	0.00406987	0.00259779	0.00760599	0.000122907
8.20569	0.00813752	0.00187878	0.00370388	0.0010696	0.00749736	0.000154415
8.21584	0.00765355	0.00136306	0.00381536	0.00138061	0.00753079	0.00013154
8.22598	0.00786861	0.00226037	0.00376401	0.00184056	0.00744192	0.000163312
8.24621	0.00733501	0.00151158	0.00406464	0.0030831	0.00753273	0.000128269
8.25631	0.00865989	0.00295627	0.00374984	0.00221661	0.00749014	0.000173592
8.2664	0.00759395	0.0013811	0.00384793	0.00153912	0.0074926	0.000133928
8.27647	0.0103258	0.00426299	0.00358276	0.00323204	0.00732043	0.00025009
8.29659	0.00928353	0.00257428	0.00350915	0.00237379	0.00739799	0.000202125
8.30662	0.0085047	0.0018866	0.00369439	0.00132205	0.00738842	0.000189903
8.32666	0.00742015	0.00145343	0.0039059	0.00232043	0.00760397	0.000106344
8.33667	0.00912879	0.00222137	0.0038123	0.00199958	0.00737538	0.000173881
8.34666	0.00811758	0.00149301	0.00370214	0.00129427	0.00744398	0.000166421
8.35663	0.00811123	0.00139759	0.00381459	0.00165668	0.00743537	0.000153089
8.3666	0.00717107	0.00183509	0.00410966	0.00136933	0.00749752	0.000152544
8.37655	0.00814743	0.00254138	0.00387687	0.00116966	0.00743328	0.000156577
8.3865	0.00573312	0.00602334	0.00476708	0.00218019	0.00763861	0.000172215
8.41625	0.00687885	0.00283852	0.00420489	0.00165816	0.00754431	0.000117679
8.42615	0.00678336	0.00301108	0.0040734	0.0012111	0.00757493	0.000122249
8.43603	0.00860374	0.00246705	0.00355907	0.00179302	0.00735409	0.000187357
8.44591	0.0079616	0.00229104	0.00392343	0.00203593	0.00739392	0.000152486
8.45577	0.00790245	0.00199633	0.00370846	0.000973621	0.00742615	0.000170869
8.46562	0.00709252	0.00167466	0.00414891	0.00202042	0.00748572	0.000131588
8.48528	0.0115244	0.00446769	0.00374578	0.00351808	0.00725327	0.000291639
8.4951	0.00897972	0.00184283	0.00348016	0.00118724	0.00734483	0.000196903
8.5049	0.00917237	0.00285471	0.00388338	0.0022987	0.00736476	0.000213854
8.52447	0.00783373	0.0015056	0.00357455	0.00151047	0.00748901	0.00013216
8.53424	0.00723154	0.00153465	0.00398044	0.00221745	0.00747157	0.000124595
8.544	0.0103423	0.00297452	0.00375642	0.00277438	0.0072405	0.000247718
8.56349	0.0101237	0.00284547	0.00372857	0.00250001	0.00724981	0.000236815
8.57321	0.00774152	0.00130222	0.0037211	0.00130137	0.00742583	0.000147705
8.59263	0.00821894	0.00178551	0.00366956	0.00126784	0.00734903	0.000192022
8.62168	0.0088155	0.00169563	0.00369059	0.00166493	0.00732428	0.000176014
8.65063	0.0079579	0.00174636	0.0035305	0.00121719	0.00740809	0.000175124
8.66025	0.00826683	0.0015334	0.00386034	0.00106055	0.0073877	0.000148407
8.66987	0.00486865	0.00621459	0.00496248	0.00253927	0.00761334	0.000201453
8.67948	0.00551738	0.00682336	0.00479392	0.00213128	0.00764644	0.000193959
8.68907	0.00564343	0.0062396	0.00485501	0.00204843	0.00762506	0.000178677
8.69866	0.00509005	0.00561517	0.00494888	0.00295584	0.00756253	0.00015879
8.7178	0.00743201	0.00255128	0.00395733	0.000924286	0.00741255	0.000155004
8.72735	0.00899151	0.00177439	0.00382673	0.00198011	0.00730369	0.000190562
8.73689	0.00894306	0.0016914	0.00354228	0.00139992	0.00729732	0.000205354
8.74643	0.00827606	0.00298851	0.00424934	0.00158257	0.00733976	0.000185626
8.76546	0.0089499	0.00187491	0.0040706	0.00163879	0.00733012	0.000179812
8.79394	0.00870901	0.00203909	0.00362387	0.00108012	0.00732773	0.000191631
8.80341	0.0100795	0.00293453	0.00397444	0.0024376	0.00717937	0.000257721
8.81287	0.00654546	0.00276993	0.00373574	0.00347174	0.00746436	0.000140912
8.82232	0.0101693	0.00287903	0.00405711	0.0023648	0.00720925	0.00020005
8.83176	0.00701209	0.00184875	0.00394359	0.0028809	0.00748955	0.000133856
8.84119	0.0100298	0.0029887	0.00387579	0.00229111	0.0072124	0.00021322
8.85061	0.00798124	0.00230752	0.00337287	0.00109418	0.00729624	0.000196563
8.87881	0.00903649	0.00266583	0.00348461	0.00179026	0.00721412	0.000252685
8.88819	0.00810452	0.00220493	0.00358365	0.00131456	0.00733669	0.000193272
8.89757	0.00903825	0.00152334	0.00349872	0.00129805	0.00728279	0.000195806
8.91628	0.00851851	0.00154138	0.00377906	0.00193519	0.00734967	0.000149394
8.95358	0.00749668	0.00248989	0.0040971	0.0010639	0.00738292	0.000147918
8.96289	0.00770442	0.00383798	0.0046272	0.00133762	0.00735675	0.000192902
8.98146	0.0111022	0.00391134	0.00430835	0.00348835	0.00712003	0.000270518
8.99074	0.00739743	0.00268501	0.00391101	0.000520023	0.00734356	0.000184404
9	0.00960237	0.00228689	0.00407658	0.00205195	0.00718973	0.000231203
9.0185	0.00779159	0.00270768	0.00362571	0.00227852	0.00735599	0.000163108
9.02774	0.00876763	0.00174335	0.0035711	0.00117436	0.00726993	0.000219284
9.03696	0.00892383	0.00304015	0.00439305	0.0014465	0.0072635	0.000172901
9.05539	0.0098673	0.00313377	0.00397626	0.00235798	0.00713968	0.000272299
9.07377	0.0102821	0.00327076	0.00394246	0.00255213	0.00715026	0.000244421
9.10128	0.00639975	0.00298353	0.00367445	0.00358077	0.00745605	0.000141689
9.11043	0.00998439	0.00331346	0.004187	0.00202241	0.00720299	0.00019545
9.11958	0.00718944	0.00256141	0.00326851	0.000695187	0.00727162	0.000212895
9.12871	0.0098289	0.002982	0.0039025	0.00224191	0.00719595	0.000207095
9.13783	0.0076804	0.00255194	0.0033951	0.00102929	0.0072916	0.000200528
9.14695	0.00912715	0.00285379	0.00365884	0.00204577	0.00717864	0.000275754
9.18332	0.00837539	0.00184743	0.0034116	0.00150461	0.00730898	0.000183873
9.19239	0.0107973	0.0051277	0.00431418	0.00362857	0.00704704	0.00031217
9.2105	0.0106553	0.00443723	0.0044696	0.00365205	0.00705374	0.000293884
9.2376	0.0029487	0.00817954	0.00496718	0.00287846	0.00762964	0.000256647
9.24662	0.00972087	0.00345854	0.00459288	0.00275366	0.0071315	0.000243321
9.25563	0.0076794	0.00263229	0.00326634	0.000961362	0.00721301	0.000264319
9.26463	0.0103181	0.00396504	0.00450155	0.00318797	0.00708407	0.00025517
9.27362	0.00776631	0.00230919	0.00370997	0.00048398	0.00729425	0.000210562
9.2826	0.00716291	0.00283528	0.00316311	0.00272858	0.00734468	0.000184929
9.31844	0.00952089	0.00331996	0.00412974	0.00228852	0.00714361	0.00025092
9.35414	0.0101355	0.00325751	0.00389915	0.00276325	0.00713978	0.000245137
9.38083	0.00649831	0.00315435	0.00366986	0.00410457	0.00744825	0.000142294
9.39858	0.006914	0.00292745	0.00321902	0.00110337	0.00726854	0.000222842
9.40744	0.00839948	0.00358158	0.00358028	0.00180121	0.00715211	0.000314173
9.42514	0.00903479	0.0029381	0.00364536	0.00219756	0.00716717	0.000287033
9.43398	0.0104777	0.00507878	0.00427724	0.00390704	0.00699699	0.00033626
9.45163	0.0100873	0.0050591	0.00444636	0.00359516	0.00699765	0.000326452
9.46044	0.00675788	0.00349331	0.00295638	0.00387487	0.00741614	0.000171979
9.46925	0.0102606	0.00482159	0.00446256	0.00370254	0.00702841	0.000290099
9.50438	0.00960159	0.00451091	0.00441166	0.00339506	0.00703317	0.000303686
9.5219	0.0106144	0.00381379	0.00479361	0.00362173	0.00707171	0.00023898
9.53065	0.00768767	0.00265991	0.00314041	0.000657813	0.00720255	0.000273068
9.53939	0.0100599	0.00404255	0.00459011	0.00331749	0.00707479	0.000250451
9.55685	0.0067906	0.00353881	0.00279073	0.00324097	0.00734692	0.000198388
9.57427	0.00874313	0.00440073	0.00386679	0.00273497	0.00707639	0.0003379
9.59166	0.00937306	0.00370863	0.00392287	0.00299604	0.00709866	0.000302554
9.66954	0.00962493	0.00421088	0.00368714	0.00305917	0.00701137	0.000343179
9.67815	0.00845708	0.00364069	0.00342057	0.00173405	0.0071434	0.000332669
9.68676	0.0103251	0.00546646	0.0039365	0.00413128	0.00697478	0.000350758
9.70395	0.00976845	0.00563161	0.0042234	0.00375651	0.0069706	0.000344352
9.73824	0.0102168	0.0050134	0.00449538	0.00388028	0.00702193	0.000290255
9.75534	0.0090368	0.00542176	0.00412413	0.00364774	0.00699683	0.000345791
9.77241	0.00946096	0.00495696	0.00434832	0.00365476	0.00702569	0.000307465
9.79796	0.00730379	0.00298543	0.00288475	0.000604838	0.00718915	0.000285049
9.84039	0.00850811	0.00483138	0.00373581	0.00285563	0.00706787	0.000353526
9.89949	0.010153	0.00640829	0.00332834	0.00427469	0.00691415	0.00043383
9.91632	0.0101859	0.00622631	0.00357314	0.00428525	0.0069226	0.000412241
9.9415	0.00839549	0.00343839	0.00319587	0.00169166	0.00713666	0.000359562
9.94987	0.00985303	0.00607745	0.00386005	0.00410231	0.00694041	0.000374984
9.96661	0.00966771	0.00600417	0.00409651	0.00402457	0.00696348	0.000350727
10.0167	0.00901318	0.0059046	0.00383046	0.00384547	0.00698231	0.000355461
10.0995	0.00848825	0.00568478	0.00366174	0.00284787	0.00705511	0.000372044
10.1407	0.0101447	0.0070211	0.00315233	0.00472797	0.00688834	0.000462205
10.1571	0.00999963	0.0067514	0.00331128	0.00456556	0.00688125	0.000446656
10.1735	0.0102752	0.00669594	0.00356682	0.00445916	0.00691631	0.000423168
10.2062	0.0096314	0.00674971	0.00353783	0.00447296	0.00690471	0.00040014
10.2713	0.00900543	0.00664558	0.00383145	0.00383264	0.00696662	0.000368663
10.3763	0.00986554	0.00778211	0.00260991	0.00513722	0.0068673	0.000488849
10.3923	0.0105369	0.00764517	0.00303417	0.00480902	0.00688162	0.000475671
10.4083	0.0100447	0.00744587	0.00321798	0.00486277	0.00686634	0.000459424
10.4563	0.00979798	0.00735696	0.00355888	0.00478113	0.00688111	0.000423229
10.6066	0.0099547	0.00937682	0.0014839	0.00557095	0.00685873	0.00051839
10.6223	0.00993382	0.008589	0.00242984	0.0051667	0.00686051	0.000499975
10.6536	0.00981104	0.00791396	0.00305496	0.00506802	0.00684385	0.000471672
10.8474	0.0101029	0.0103513	0.0011365	0.00561848	0.00685031	0.000535962
10.8628	0.00927918	0.00899337	0.00208499	0.00526595	0.00685047	0.000510266
11.083	0.0103359	0.0110498	0.000764992	0.00582301	0.00684078	0.000560097
11.3137	0.0111464	0.0111286	0.000488466	0.00564981	0.00682651	0.000589868
			Fig. S6, pY-Caprin1 self-correlation at [ATP-Mg]=0.0001, 0.01 and 0.5 b^{-3}
r/b	0.0001(Avg)	0.0001(Std)	0.01(Avg)	0.01(Std)	0.5(Avg)	0.5(Std)
0	0.609983	0.0235092	0.501446	0.0129509	0.170531	0.00127757
0.408248	0.544945	0.0212242	0.448407	0.0120155	0.137812	0.00104945
0.57735	0.496533	0.0197781	0.408173	0.0122778	0.11443	0.000915093
0.707107	0.458877	0.018488	0.376582	0.0115507	0.0977687	0.000829785
0.816497	0.428675	0.0195174	0.351529	0.00930954	0.0854485	0.000794836
0.912871	0.403425	0.0165888	0.330486	0.0100019	0.0765876	0.000751858
1	0.380454	0.0146879	0.312393	0.00927952	0.069752	0.000727251
1.1547	0.342048	0.0144802	0.282166	0.00899461	0.0599578	0.000657142
1.22474	0.324864	0.0132385	0.26918	0.00836894	0.0563275	0.000632631
1.29099	0.308613	0.0111909	0.257454	0.00798818	0.0532595	0.000652107
1.35401	0.294247	0.0103734	0.246689	0.00715273	0.0505278	0.000634972
1.41421	0.281075	0.0113453	0.236312	0.0073169	0.0481169	0.000600173
1.47196	0.26796	0.0111623	0.227159	0.00703144	0.0460076	0.000591785
1.52753	0.255799	0.00992101	0.218029	0.00652917	0.0440852	0.000579901
1.63299	0.232861	0.00733409	0.201319	0.00703818	0.0406517	0.000554045
1.68325	0.22305	0.00755911	0.193462	0.00606298	0.0392813	0.000566085
1.73205	0.214923	0.00781854	0.18619	0.0060929	0.0379437	0.000560475
1.77951	0.205845	0.00818673	0.179064	0.00522659	0.0367332	0.000557447
1.82574	0.197149	0.00751142	0.173174	0.00596629	0.0356071	0.000531897
1.87083	0.188989	0.00770301	0.166661	0.00495354	0.0345336	0.000534347
1.91485	0.18077	0.00737675	0.160344	0.00440048	0.0335467	0.00054662
2	0.166332	0.00640666	0.148865	0.0038603	0.0317616	0.000513532
2.04124	0.1604	0.00608773	0.143688	0.00418712	0.0309508	0.000509318
2.08167	0.153628	0.00616618	0.138945	0.00413109	0.0301909	0.000506606
2.12132	0.146944	0.00487083	0.133718	0.00407656	0.0294801	0.000501738
2.19848	0.135909	0.00569806	0.1251	0.003064	0.028147	0.000490014
2.23607	0.13038	0.00536992	0.120465	0.00301344	0.0275497	0.00048627
2.3094	0.120813	0.00467266	0.112298	0.00353525	0.0263941	0.000474278
2.34521	0.116049	0.00550653	0.108776	0.00278071	0.0259034	0.000451991
2.38048	0.11243	0.00535608	0.105462	0.00222465	0.0253803	0.00046893
2.41523	0.1082	0.00553722	0.101878	0.00220261	0.0249061	0.000453321
2.44949	0.103924	0.00549757	0.0990591	0.0023658	0.0244456	0.00045103
2.48328	0.0989273	0.00386798	0.0950312	0.00254503	0.0239999	0.000468564
2.51661	0.0959395	0.00436158	0.0921375	0.00196921	0.0236175	0.000444652
2.58199	0.088128	0.00244796	0.0859634	0.00215242	0.0228465	0.000462104
2.61406	0.0862091	0.00365137	0.0835528	0.00164984	0.0224684	0.000444506
2.64575	0.0830145	0.00440918	0.0812184	0.00208545	0.0221203	0.000403914
2.67706	0.0802	0.00396139	0.0784932	0.00164509	0.0218091	0.000408541
2.70801	0.0757407	0.00262525	0.0758884	0.00174492	0.0214729	0.000401835
2.73861	0.074292	0.00388987	0.0736133	0.00154901	0.0211528	0.00039963
2.76887	0.0712834	0.00301561	0.0709297	0.00156354	0.020849	0.000413215
2.82843	0.0683719	0.00827969	0.0670104	0.00181812	0.0203083	0.000450263
2.85774	0.0641741	0.00464756	0.0649556	0.00178427	0.0200178	0.000379301
2.88675	0.0622786	0.00385607	0.0630227	0.00168831	0.0197574	0.000383953
2.91548	0.0587959	0.00325841	0.0605825	0.00127093	0.0194914	0.000389233
2.94392	0.057787	0.00263394	0.0588595	0.00161348	0.0192278	0.000357287
2.97209	0.0555741	0.00319977	0.0574277	0.0014537	0.0190082	0.000366722
3	0.053507	0.00288684	0.0556441	0.00137217	0.0187793	0.000364549
3.05505	0.0506849	0.00410738	0.0526314	0.00183044	0.0183181	0.000363923
3.08221	0.0482719	0.00302252	0.0509155	0.00197324	0.0181309	0.000379099
3.10913	0.0445667	0.00210214	0.0492499	0.00187938	0.0179201	0.000370131
3.13581	0.0447836	0.00120136	0.0479728	0.00119814	0.0177242	0.000353974
3.18852	0.0430693	0.00329268	0.0453526	0.00168156	0.017336	0.000335449
3.21455	0.0413358	0.00360182	0.0436027	0.00170255	0.0171575	0.000330119
3.26599	0.0363332	0.00269085	0.0406972	0.00284315	0.0168394	0.000384241
3.2914	0.0364167	0.00222037	0.0401755	0.00152651	0.0166371	0.000329807
3.31662	0.0354887	0.00189816	0.0389843	0.00162381	0.0164796	0.000345149
3.34166	0.0343762	0.00231898	0.0378943	0.00238057	0.016303	0.000340533
3.3665	0.0330675	0.00173868	0.036864	0.00117643	0.0161656	0.000347538
3.39116	0.0311003	0.00136523	0.0358431	0.00179976	0.0160083	0.000349777
3.41565	0.0324778	0.00314568	0.0350588	0.00139089	0.0158725	0.000325915
3.4641	0.0279458	0.00157034	0.0328372	0.00196233	0.0155754	0.000334779
3.48807	0.0274545	0.00204499	0.0320126	0.00182662	0.0154542	0.000300553
3.51188	0.0266011	0.00137347	0.030994	0.00156039	0.0153059	0.000329976
3.53553	0.0276831	0.00294798	0.030061	0.00165029	0.0151835	0.000293865
3.55903	0.0268757	0.00344723	0.0289059	0.00205094	0.0150812	0.000292438
3.58236	0.0254033	0.00154301	0.028449	0.00134976	0.0149376	0.000330005
3.60555	0.0241253	0.00223141	0.0275981	0.00147803	0.0148058	0.00029879
3.65148	0.0224493	0.00179337	0.0270082	0.00294132	0.0145471	0.000320938
3.67423	0.0219595	0.000819519	0.0254838	0.00147498	0.0144581	0.000307279
3.69685	0.0204134	0.00107481	0.0250537	0.00185063	0.0143822	0.000328043
3.71932	0.0205022	0.00122921	0.0242578	0.00173848	0.0142459	0.000316264
3.74166	0.0191819	0.0014754	0.0236897	0.00210079	0.0141199	0.000313451
3.76386	0.0187536	0.0015663	0.0230726	0.00174627	0.0140389	0.000291726
3.78594	0.0187521	0.0013273	0.0223256	0.00141262	0.013946	0.000277286
3.82971	0.0191674	0.0033541	0.0210527	0.00117724	0.0137427	0.000285309
3.85141	0.0174375	0.00132574	0.0208361	0.00203742	0.0136322	0.000290759
3.87298	0.0163874	0.00115372	0.0199449	0.00111326	0.0135291	0.000292465
3.89444	0.0152244	0.00164911	0.0198752	0.00186688	0.0134727	0.000287973
3.937	0.0148966	0.00150973	0.0183621	0.00165241	0.0132551	0.000280058
3.95811	0.0144702	0.000952027	0.0179285	0.0013734	0.0131894	0.000295415
4	0.0138166	0.00161949	0.0178105	0.00169714	0.0129948	0.000290133
4.02078	0.0139538	0.000745572	0.0160879	0.00172406	0.0129437	0.000258931
4.04145	0.0131194	0.00106647	0.0163159	0.00141479	0.0128393	0.000272707
4.06202	0.013353	0.00155354	0.0157904	0.00108183	0.0127675	0.000254879
4.08248	0.0119616	0.00308405	0.0151455	0.00160815	0.0126975	0.000244288
4.10284	0.0117724	0.00143281	0.0149837	0.00110849	0.0126215	0.000262861
4.12311	0.0112266	0.00363488	0.0143877	0.00166758	0.0125772	0.000256328
4.16333	0.0101147	0.00345406	0.0138046	0.00130606	0.0124139	0.00024934
4.1833	0.00966195	0.00319329	0.0139012	0.00141745	0.0123454	0.000257158
4.20317	0.0100367	0.00146236	0.0135838	0.00188194	0.0122537	0.000262267
4.22295	0.0104261	0.00188287	0.0126965	0.000914657	0.0121846	0.000259018
4.24264	0.00846185	0.00289651	0.0129318	0.00150477	0.0121672	0.000238584
4.26224	0.00907743	0.00205482	0.0121873	0.00102666	0.012056	0.000261749
4.28174	0.00896372	0.0026171	0.0119877	0.00114975	0.0120024	0.000234183
4.33974	0.00778251	0.00236163	0.0118157	0.00146913	0.0118084	0.000243869
4.3589	0.00878646	0.00180123	0.0104354	0.000756577	0.0117191	0.000229891
4.37798	0.00754047	0.00232627	0.0105496	0.0011533	0.0116576	0.000236026
4.39697	0.00758558	0.00256532	0.00987762	0.0010653	0.0116221	0.000244463
4.41588	0.00804141	0.00148237	0.0100736	0.000896853	0.0115759	0.000228226
4.43471	0.00717462	0.0017733	0.00995141	0.00132098	0.0115077	0.00022408
4.47214	0.0062216	0.00283402	0.00945798	0.00127306	0.0114192	0.000252525
4.49073	0.00720143	0.0023371	0.00926575	0.00100495	0.0113397	0.000199315
4.50925	0.00688631	0.002594	0.00910513	0.000874235	0.0113031	0.000231786
4.52769	0.00531077	0.00485123	0.0090069	0.00108071	0.0113022	0.000219081
4.56435	0.00547555	0.00364591	0.00842468	0.000633668	0.0111649	0.00022532
4.58258	0.00504753	0.00376237	0.00845744	0.000835592	0.0111252	0.00021494
4.6188	0.00622904	0.00233149	0.00783157	0.0010772	0.0109462	0.000150543
4.63681	0.00556906	0.00195343	0.00769875	0.000466553	0.0109412	0.000215918
4.65475	0.00402112	0.00462294	0.00758692	0.000868461	0.0109429	0.000184386
4.67262	0.00445295	0.00356006	0.00756398	0.000942145	0.0108834	0.000192295
4.69042	0.00484701	0.00289017	0.00778441	0.00112471	0.0107994	0.000204966
4.70815	0.00500377	0.00276441	0.00717685	0.000823097	0.0107345	0.000257209
4.72582	0.00455542	0.0028436	0.00709024	0.000888588	0.0107326	0.000198603
4.76095	0.00525487	0.00243683	0.00633248	0.00121948	0.0106068	0.000198486
4.77842	0.00408949	0.00266543	0.00595406	0.000873557	0.0106048	0.000186024
4.79583	0.00409985	0.00301696	0.00604119	0.00124256	0.010581	0.00019895
4.81318	0.00461709	0.00189619	0.00597231	0.000752223	0.0105196	0.000209179
4.83046	0.00471299	0.00221969	0.00616978	0.000590065	0.0104587	0.000175308
4.84768	0.00327503	0.00328574	0.00642132	0.00107195	0.0104626	0.000203178
4.86484	0.00390683	0.00271361	0.00577142	0.0011295	0.0103726	0.000254393
4.89898	0.00469824	0.00217273	0.00534559	0.0009154	0.0103302	0.000214138
4.91596	0.0035319	0.00354806	0.0058417	0.000955121	0.0103017	0.000166993
4.93288	0.00289515	0.00316617	0.00541711	0.000570495	0.010264	0.000171834
4.94975	0.00247953	0.00284903	0.00489134	0.00155828	0.0102541	0.000164642
4.96655	0.00125534	0.00861014	0.0051771	0.00134803	0.0103659	0.000185807
4.98331	0.00309032	0.00346255	0.00495412	0.000680678	0.010156	0.000159949
5	0.00314336	0.00236284	0.00500852	0.000308431	0.0101103	0.000163389
5.03322	0.00299196	0.0041397	0.00515702	0.000872132	0.0100899	0.000185199
5.04975	0.00275423	0.00261539	0.0047018	0.00048403	0.010023	0.000161709
5.06623	0.00272457	0.00342983	0.00448467	0.000866813	0.0100446	0.000156044
5.08265	0.00306806	0.00211409	0.00453105	0.000464469	0.00994229	0.000191125
5.11534	0.00188271	0.00427028	0.0039372	0.000949126	0.00999467	0.000165728
5.1316	0.00311933	0.00166291	0.00400418	0.000781793	0.0098404	0.000151737
5.16398	7.89319e-05	0.00626867	0.00359534	0.00103314	0.00994957	0.000166985
5.18009	0.00246325	0.00224306	0.00382236	0.000360189	0.00978726	0.000150968
5.19615	0.002444	0.00187952	0.00391021	0.000670896	0.00974276	0.000158421
5.21217	0.00380005	0.00164494	0.00383948	0.00104831	0.00960208	0.000123603
5.22813	0.00173019	0.00356102	0.00345075	0.000568271	0.00970359	0.000140876
5.24404	0.00299968	0.00141906	0.00359605	0.000736603	0.00960428	0.000143024
5.25991	0.00291197	0.0015229	0.00353263	0.000652389	0.00957491	0.00016274
5.2915	0.00278237	0.00124541	0.00365569	0.000677049	0.00951415	0.000115434
5.30723	0.00150316	0.0030461	0.00337676	0.000621621	0.00967606	0.000154742
5.32291	0.00154407	0.00240015	0.00299117	0.00101033	0.00958758	0.000137402
5.33854	0.00212776	0.00210145	0.00308896	0.000656425	0.00953945	0.000118837
5.35413	0.00196243	0.0026225	0.00358304	0.00101634	0.00941804	0.00018691
5.36967	0.00188476	0.00216215	0.00332789	0.00044389	0.00949453	0.000139814
5.38516	0.00164718	0.00240798	0.00298735	0.000854192	0.00948907	0.000119324
5.41603	0.00162386	0.00236329	0.0034363	0.00172014	0.00948008	0.000143432
5.43139	0.00163001	0.00356499	0.00258253	0.00137512	0.00942527	0.000134816
5.44671	0.00150826	0.00212449	0.00275148	0.000572548	0.00941792	0.00012579
5.46199	0.00150417	0.00185366	0.00246229	0.00111868	0.00937521	0.000128473
5.47723	0.00234483	0.00174974	0.00263566	0.000912502	0.00926437	0.000142303
5.49242	0.00173488	0.00145132	0.00230842	0.0010813	0.00921638	0.000120891
5.50757	0.00154523	0.0022455	0.00258219	0.00062098	0.00928524	9.97971e-05
5.53775	0.00134297	0.00295944	0.00233024	0.000481412	0.00924342	0.000123733
5.55278	0.00192405	0.00109781	0.00260246	0.000394752	0.00917592	0.000103433
5.56776	0.00135494	0.00200951	0.00224353	0.000967035	0.00920242	0.000101859
5.58271	0.000781705	0.00247874	0.00229269	0.000576129	0.00918337	0.000130231
5.61249	0.00168641	0.00133773	0.00209677	0.000575217	0.00911942	0.00010643
5.62731	0.00259844	0.00145025	0.00206023	0.000337467	0.00900373	0.000108693
5.65685	0.00141408	0.002613	0.00202173	0.00262352	0.00887625	0.00022749
5.67157	0.00136836	0.00163144	0.00183566	0.00101953	0.00900518	0.000118605
5.68624	0.00143631	0.00133085	0.00187047	0.000784237	0.00901991	0.00010672
5.70088	0.000561749	0.00233376	0.00191995	0.000630868	0.00905608	0.000102252
5.71548	0.000963045	0.00239632	0.00228201	0.000968524	0.00901903	0.000130434
5.73004	0.00128599	0.00117818	0.00180963	0.000616218	0.00899049	8.31401e-05
5.74456	0.000661672	0.00170644	0.0015873	0.00116121	0.00903494	9.80535e-05
5.7735	0.000508472	0.00156536	0.00179949	0.000779297	0.00893661	9.49266e-05
5.78792	0.000967886	0.00116058	0.00182661	0.000829063	0.00900071	8.80596e-05
5.8023	0.00162185	0.00227615	0.00205899	0.00047126	0.00881784	0.000101538
5.81664	0.00144485	0.00131089	0.00158815	0.000787166	0.00886437	9.06253e-05
5.83095	0.000544607	0.00218049	0.00190189	0.0007515	0.00898548	8.19321e-05
5.84523	0.000525927	0.00133084	0.00170678	0.00113849	0.00893981	9.67607e-05
5.85947	0.000694242	0.000954423	0.00153574	0.000694627	0.00883914	8.60824e-05
5.88784	0.00141599	0.00275708	0.00102569	0.00223951	0.00873795	9.185e-05
5.90198	0.00102238	0.00132662	0.00133768	0.000787627	0.00879447	8.79797e-05
5.91608	0.00104207	0.0015849	0.00163174	0.000302554	0.0087474	0.000109858
5.93015	0.00121989	0.00128509	0.000831881	0.00112553	0.00860706	0.000116914
5.94418	0.00079845	0.000979006	0.00118687	0.000904641	0.00877415	8.38246e-05
5.95819	1.55092e-05	0.00162538	0.00155677	0.000976345	0.00878014	9.25897e-05
5.97216	0.000415051	0.00174921	0.00134919	0.000559047	0.00882922	0.000111962
6	0.000707809	0.00157237	0.00151464	0.000671012	0.00875898	9.5118e-05
6.01387	0.00128602	0.00210096	0.000879824	0.000860409	0.00853727	9.98678e-05
6.02771	0.000677143	0.000634201	0.00111553	0.000853218	0.00857102	8.63401e-05
6.04152	0.00032465	0.00126351	0.000980554	0.00101822	0.00861828	8.30528e-05
6.06905	0.000523299	0.000971987	0.0013492	0.000433333	0.00865974	8.48344e-05
6.08276	0.000724775	0.000665235	0.00153006	0.000432839	0.00863028	8.57927e-05
6.1101	0.00124994	0.00147059	0.0009369	0.000783102	0.00848057	0.000113067
6.12372	0.000498621	0.00159373	0.00153434	0.00046764	0.00855922	6.96201e-05
6.13732	0.00112403	0.00119406	0.000865508	0.00141901	0.00857261	7.32772e-05
6.15088	0.00100791	0.000546203	0.000970008	0.000850881	0.00858284	7.76216e-05
6.16441	0.000320202	0.00202299	0.000788222	0.00109935	0.00851428	9.66202e-05
6.17792	6.66568e-05	0.00115099	0.00116541	0.00104474	0.00852216	8.29616e-05
6.19139	0.000144326	0.00142028	0.000892061	0.0010266	0.00856495	7.42827e-05
6.21825	0.000351006	0.0012056	0.00121964	0.00116126	0.00865628	0.000121229
6.23164	0.000551748	0.000828994	0.00102988	0.000888293	0.00855916	7.99812e-05
6.245	0.000889239	0.000866946	0.000734633	0.001046	0.0084224	7.56857e-05
6.25833	7.76106e-05	0.00230362	0.00141118	0.00225282	0.00894487	0.000111627
6.27163	0.000355291	0.000434142	0.000796449	0.00064442	0.00846493	7.02773e-05
6.2849	0.000682748	0.0010482	0.000838635	0.000785105	0.00839421	8.49595e-05
6.29815	0.000209508	0.00110173	0.00123442	0.000755474	0.00855799	7.10443e-05
6.33772	0.000373235	0.00100853	0.000957055	0.000771836	0.00842849	8.0845e-05
6.35085	0.000412927	0.000657375	0.00106014	0.000917452	0.00845549	7.50368e-05
6.36396	0.000801337	0.000619589	0.000728297	0.0010532	0.0083691	9.53072e-05
6.37704	0.000617119	0.00111359	0.000971658	0.000723939	0.00819764	9.41615e-05
6.3901	0.000566747	0.000942461	0.00078724	0.00108411	0.0083491	8.14626e-05
6.40312	0.000582511	0.00108926	0.00104101	0.000517671	0.00827757	7.4997e-05
6.4291	0.000469191	0.000748981	0.00086496	0.000794422	0.00826175	8.45219e-05
6.44205	0.000696186	0.000799857	0.000422931	0.000776141	0.00820487	7.42771e-05
6.45497	0.000225531	0.00105857	0.000947563	0.000458398	0.00840685	9.01631e-05
6.46787	0.000555506	0.00082485	0.000972428	0.000462061	0.00826427	7.64732e-05
6.49359	6.22794e-05	0.00183647	0.0012966	0.000685392	0.00804931	0.000109587
6.50641	0.000188284	0.000811582	0.000685489	0.00077094	0.00829383	7.81377e-05
6.53197	0.00183685	0.00609222	0.00194329	0.00386331	0.00908928	7.63731e-05
6.54472	0.000190674	0.00107866	0.000408133	0.00076831	0.00822559	5.2283e-05
6.55744	0.000707363	0.00161904	0.000863272	0.000892511	0.00820085	8.24666e-05
6.57013	8.17461e-05	0.00143185	0.000719699	0.000774817	0.00829593	8.43447e-05
6.58281	0.000454775	0.00154955	0.00090534	0.000964366	0.00819485	7.57214e-05
6.59545	0.000628197	0.00143805	0.00048476	0.00109148	0.00828177	6.46861e-05
6.60808	0.000703329	0.00194813	0.000642611	0.000975092	0.00827327	8.41718e-05
6.63325	0.00112355	0.00109377	-4.05939e-05	0.00169686	0.00817828	7.49932e-05
6.6458	-3.10026e-05	0.000731829	0.000858297	0.000581194	0.0083541	0.000103355
6.65833	0.000173663	0.000952128	0.000643457	0.000632889	0.00815323	8.62662e-05
6.67083	0.000168471	0.00119018	0.00107992	0.00132132	0.00796383	6.95789e-05
6.68331	-1.86494e-05	0.00251113	0.000448994	0.000977832	0.0081182	7.7425e-05
6.69577	0.000249441	0.000901195	0.000987349	0.000477481	0.0080613	9.23683e-05
6.7082	0.000739767	0.000764175	0.000354829	0.000773325	0.00806744	6.31305e-05
6.733	0.0010212	0.00189954	0.000301446	0.00187038	0.00814828	6.23933e-05
6.74537	-0.000723835	0.00105137	0.00077129	0.000938677	0.00819812	0.000100072
6.75771	0.000352842	0.00175196	0.000869839	0.000636812	0.00801397	9.02786e-05
6.77003	0.000398361	0.00175869	0.000604986	0.000592882	0.00813442	8.19025e-05
6.78233	-0.000198924	0.000841359	0.000358344	0.000784069	0.00823437	8.2369e-05
6.79461	0.000453361	0.00099353	0.000262444	0.00135796	0.00816885	0.000101716
6.80686	0.000343873	0.00143849	0.000295361	0.000717686	0.00799827	9.01105e-05
6.8313	0.000938996	0.00259735	0.000496293	0.000751554	0.00781437	8.26372e-05
6.84349	0.00034267	0.0015531	0.000600681	0.00052711	0.00801021	6.67252e-05
6.85565	0.00045747	0.00170829	0.000957478	0.00116382	0.00810718	8.39551e-05
6.8678	0.000894291	0.00169084	5.52293e-05	0.00139327	0.00800137	7.24897e-05
6.89202	0.000789205	0.00212846	0.000395473	0.000505628	0.0079161	6.04174e-05
6.90411	0.000452467	0.00107122	2.74627e-06	0.00104513	0.0079537	6.56677e-05
6.9282	-0.000719098	0.0032746	0.000798062	0.000501117	0.00814562	0.000113624
6.94022	0.00144428	0.00254248	0.000102328	0.0011719	0.00782313	0.000126717
6.95222	0.00074959	0.00192464	0.000584877	0.000591279	0.00800449	8.54396e-05
6.96419	0.000492147	0.0011074	9.98333e-05	0.000800317	0.0077582	0.000127411
6.97615	8.51981e-05	0.0028822	0.00127015	0.000937172	0.00797153	0.000122386
6.98809	0.000794648	0.00205033	0.000346435	0.000679547	0.00793698	7.25131e-05
7	0.000492937	0.00230869	0.000592312	0.000601344	0.00776411	9.7663e-05
7.02377	0.000337585	0.00135152	0.000256275	0.000516139	0.00795097	8.83538e-05
7.03562	0.000182441	0.00123454	0.000343278	0.000750247	0.00789461	8.35755e-05
7.04746	0.000453544	0.00175919	-8.18541e-05	0.00162133	0.00797297	9.20293e-05
7.05927	0.000990058	0.00239516	0.00023212	0.000719479	0.00778278	7.64612e-05
7.07107	0.00112216	0.00198522	0.000131196	0.00117207	0.00775713	0.000110959
7.08284	0.000733464	0.00185966	0.000316108	0.00035319	0.00786339	5.17964e-05
7.0946	0.00127214	0.00244037	0.000272874	0.000719824	0.00766212	8.47775e-05
7.11805	-0.000184045	0.00500605	0.00157925	0.00132983	0.00763864	0.00010455
7.12975	0.00105971	0.00280751	0.000271857	0.000936663	0.00780064	7.2815e-05
7.14143	0.000381096	0.00157316	0.000312387	0.000579663	0.00779962	8.98242e-05
7.15309	0.000811762	0.00119871	3.63995e-05	0.00148308	0.00787877	0.000133726
7.16473	0.000905112	0.00115341	0.000121357	0.00096736	0.00778391	5.95356e-05
7.17635	0.000409344	0.000866146	0.000264368	0.000960457	0.00785901	8.06667e-05
7.18795	0.000378766	0.00139271	-0.00035303	0.0011768	0.00786028	6.95829e-05
7.2111	0.000667983	0.00253288	0.000437777	0.00116132	0.00769606	0.000110962
7.22265	0.000620419	0.00220061	0.000689054	0.000831169	0.00764611	0.000111133
7.23418	0.000598223	0.00105849	0.000177351	0.000409709	0.0076886	8.68152e-05
7.24569	0.000394623	0.00248548	0.000405671	0.000818725	0.00769879	9.14188e-05
7.26865	0.000231817	0.00147654	0.000269126	0.000608836	0.00773313	0.000129314
7.28011	0.00100721	0.00235723	0.000335286	0.000506451	0.00760924	0.000119978
7.30297	0.00149583	0.00337563	0.000293615	0.00107183	0.00803458	0.000127427
7.31437	0.000678452	0.0024908	0.000136055	0.000410113	0.00771289	9.2362e-05
7.32575	0.0011322	0.00334971	0.000120123	0.00074866	0.007637	0.000101315
7.33712	0.00105101	0.00120058	0.000293586	0.00082015	0.00759278	7.85175e-05
7.34847	0.000461495	0.000902856	0.000539024	0.000521734	0.00769348	8.52377e-05
7.3598	0.000667384	0.000921672	4.9349e-05	0.000648692	0.00761674	8.03932e-05
7.37111	0.000710653	0.00192171	0.000258787	0.000350023	0.00759698	0.000108205
7.39369	1.98247e-05	0.00310369	0.000125402	0.00215439	0.00797923	6.85647e-05
7.40495	0.000347509	0.00146058	0.000171346	0.000638935	0.0076136	9.71328e-05
7.4162	0.00138097	0.00194909	-0.000875375	0.00253369	0.00793523	6.80001e-05
7.42743	0.000994907	0.00137718	0.000152124	0.000439257	0.0076107	8.41051e-05
7.43864	0.000993439	0.00171826	0.000533138	0.000934436	0.00754351	0.00010741
7.44983	0.00138574	0.00342008	0.00025146	0.000439682	0.00750228	0.000108585
7.46101	0.00105478	0.00244867	-0.000100811	0.0010835	0.00764796	0.000112982
7.48331	0.000368793	0.0024045	0.000229832	0.000732631	0.0078703	8.14496e-05
7.49444	0.000756651	0.00123987	0.000546317	0.000541156	0.00755655	8.96726e-05
7.50555	0.000106817	0.00102443	0.00051381	0.000617273	0.00758705	8.95344e-05
7.51665	0.000752102	0.00136651	0.000318775	0.000689412	0.00745317	0.000115369
7.52773	0.000227957	0.00279843	0.000695373	0.00133263	0.00753436	0.0001944
7.53879	0.000959413	0.00166604	4.96171e-05	0.000355591	0.00760609	0.000107863
7.54983	0.000943489	0.00169306	0.000539983	0.000910141	0.00748916	0.000104515
7.57188	7.94508e-05	0.00176311	-4.08818e-05	0.000653395	0.00744498	0.000129562
7.58288	0.000889235	0.00167192	0.000350819	0.000834271	0.00755822	8.12082e-05
7.59386	-3.10261e-05	0.000968327	0.000167982	0.000996703	0.00750927	8.97044e-05
7.60482	0.000398197	0.00189852	0.000103813	0.000643596	0.00752261	0.000153072
7.62671	8.06209e-05	0.0024149	0.000448231	0.0010157	0.00742859	0.000113097
7.63763	0.00106682	0.00151638	0.000272076	0.000656978	0.00748683	9.92552e-05
7.65942	0.000993703	0.001108	0.00056945	0.000459776	0.00733066	0.000104103
7.67029	0.000552171	0.00105911	0.000700276	0.00131308	0.0075101	8.53305e-05
7.68115	0.000671022	0.00136456	0.000353453	0.000654488	0.00740747	0.000105089
7.69199	0.00154824	0.00219324	0.000218738	0.000635521	0.00750781	0.000114285
7.70281	0.000358246	0.00184705	1.13773e-05	0.000518452	0.00753376	0.000103819
7.71362	0.000941755	0.00150398	-2.51594e-05	0.00200319	0.00768592	0.000144703
7.72442	0.0021779	0.00242896	0.000516269	0.00162244	0.00739331	0.000119272
7.74597	0.00194773	0.00243069	0.000218651	0.000357823	0.00746766	0.000103833
7.75672	0.00216347	0.00254947	0.000833727	0.00123224	0.00746979	0.000101331
7.76745	0.000272168	0.00150549	0.000263096	0.000576028	0.00744035	8.93167e-05
7.77817	-0.000173894	0.000927867	0.000136652	0.000586765	0.00732633	0.000118844
7.79957	0.000176811	0.000881222	0.000458598	0.000574495	0.00736958	0.000106922
7.81025	0.000639008	0.00148094	0.00037962	0.000991044	0.00738935	0.000150295
7.84219	0.000918505	0.00152894	0.00031827	0.000780058	0.00739115	0.000117068
7.85281	0.00121523	0.00191471	0.000402251	0.000892703	0.00742457	0.000140879
7.86342	0.000871249	0.00121061	0.000710723	0.000794126	0.00733835	0.000107239
7.87401	0.00057983	0.00313753	0.000278115	0.00124393	0.00756181	0.000114095
7.88458	0.00054595	0.00267447	0.000163875	0.000762119	0.00747235	0.000134157
7.89515	0.00109996	0.00172024	0.000470401	0.00108542	0.00736568	0.000133301
7.91623	0.000113832	0.00135099	0.000981161	0.00166274	0.00729407	0.000108071
7.92675	0.00149067	0.00126364	0.000322054	0.000343952	0.00728896	0.000119748
7.93725	0.0008118	0.00290565	-7.29977e-05	0.000682867	0.00744637	0.000147855
7.96869	0.000961064	0.00157802	0.000394779	0.000915822	0.00736566	0.000125335
7.97914	0.00135989	0.00194186	0.000956173	0.00130922	0.00736221	0.00010645
8	0.00146236	0.00413366	0.00118305	0.00250332	0.00744741	0.000102265
8.01041	-0.000105788	0.00182544	-0.000137157	0.000878898	0.00735999	0.000133311
8.02081	0.00107024	0.00125935	0.000632316	0.00117643	0.00736894	0.00012145
8.03119	0.000787602	0.0027926	0.000735908	0.00123408	0.00726785	0.000116745
8.04156	0.000727192	0.00147585	-5.13471e-05	0.000888313	0.00714293	0.000169451
8.05191	0.00117174	0.00134231	0.000913951	0.00138517	0.00727719	0.000118632
8.06226	0.000334376	0.000891413	-2.54002e-05	0.000421098	0.00722197	0.000113318
8.0829	0.00120047	0.00185468	0.00116012	0.00231664	0.00742159	0.00015147
8.09321	0.000981478	0.00339771	0.000538197	0.000870444	0.00739201	0.000185502
8.1035	0.00020387	0.000887899	0.000433305	0.00040444	0.00725795	0.000121096
8.11377	0.0009639	0.0016402	0.000708291	0.00124341	0.00733374	0.0001462
8.12404	0.00117098	0.00117715	0.00040109	0.000881822	0.00726689	0.000159535
8.14453	0.000796292	0.00107809	0.00036816	0.000626194	0.00726156	0.000157194
8.16497	0.00137521	0.00307397	-0.000630776	0.0014774	0.00742011	0.000194096
8.17517	0.000575208	0.000688168	0.000146679	0.000647187	0.0073006	0.0001264
8.18535	0.00050445	0.0011552	0.000646641	0.000352659	0.00725932	0.000104854
8.19553	4.36925e-05	0.00195517	-0.000295167	0.000994577	0.00730607	0.000171184
8.20569	0.000866697	0.00141278	0.000518663	0.00107938	0.00724345	0.000125437
8.21584	0.00134337	0.00134585	0.0011361	0.00184075	0.00730229	0.000108492
8.22598	0.00271259	0.00382194	0.000929355	0.0014235	0.00725992	0.000134969
8.24621	0.000391531	0.00109139	8.79339e-05	0.00106124	0.00724733	0.000159992
8.25631	-9.62376e-05	0.00178002	5.87319e-05	0.000754304	0.00723079	0.000152733
8.2664	0.00143299	0.00203769	0.00052856	0.00100333	0.00724907	0.00012564
8.27647	-0.000624452	0.00406334	-0.000212491	0.00122621	0.00710395	0.000210299
8.29659	0.00036172	0.00128026	0.000484275	0.000799827	0.0071799	0.000153388
8.30662	0.00115043	0.00171808	0.000190562	0.000987762	0.00713116	0.000128206
8.32666	0.0013657	0.00269032	-0.000120895	0.000982494	0.00733961	0.00013193
8.33667	0.000587565	0.00190729	0.000281937	0.000952581	0.00715655	0.000158437
8.34666	0.00102407	0.0020766	0.00090516	0.00173762	0.00721998	0.000113162
8.35663	0.00108915	0.00172231	-1.95209e-05	0.000419136	0.0071821	0.000123099
8.3666	0.00123321	0.00360544	0.0012206	0.00155772	0.00731727	0.000148396
8.37655	0.000811159	0.000862867	0.00080715	0.00179364	0.0071657	0.000169224
8.3865	0.000133448	0.00271675	0.000675157	0.00201764	0.00728055	0.000252238
8.41625	0.00118006	0.0019255	0.000422259	0.000968462	0.00725341	0.000153731
8.42615	0.000649704	0.00115336	0.000850948	0.00130451	0.00730529	0.000138388
8.43603	0.00264066	0.00318996	0.00105327	0.0014343	0.00717117	0.000139855
8.44591	-3.33118e-05	0.00165978	-0.00111599	0.00140885	0.00715658	0.000163011
8.45577	5.87432e-05	0.00179618	0.000403498	0.000766329	0.00715055	0.000130651
8.46562	0.000594827	0.000826601	-4.16494e-05	0.000842566	0.00721515	0.000130781
8.48528	-0.00236644	0.0055757	-0.000264369	0.00318137	0.00700513	0.000284231
8.4951	0.00120811	0.00183054	0.000749329	0.00180331	0.00713335	0.0001476
8.5049	-0.00136215	0.00316691	-0.000225392	0.00111189	0.00711063	0.000193035
8.52447	0.000628947	0.00161305	0.00108076	0.0018092	0.00724272	0.000123252
8.53424	0.00172636	0.00192497	-4.79007e-05	0.000952607	0.00721392	0.000127841
8.544	0.000440517	0.00123781	0.000184376	0.000747353	0.00704691	0.00023004
8.56349	-5.40655e-05	0.00242832	-3.56634e-05	0.000821491	0.00704571	0.00020525
8.57321	0.00103399	0.0013799	0.000596442	0.00110866	0.00718753	0.000130184
8.59263	0.0013286	0.00211573	0.000349831	0.00138991	0.00711627	0.000132575
8.62168	0.00124854	0.0014167	0.000566395	0.000940831	0.00710101	0.000170168
8.65063	0.00137074	0.00153789	0.00113017	0.0014604	0.00718837	0.000139323
8.66025	0.000752321	0.00129788	0.000445728	0.000932328	0.00713683	0.000150663
8.66987	-0.000497696	0.00307282	0.000289037	0.00199944	0.00721657	0.00024987
8.67948	0.000236014	0.00289907	-0.000176129	0.00211561	0.00723027	0.00026226
8.68907	-8.43782e-05	0.00249143	0.000537663	0.00160835	0.00724429	0.00026878
8.69866	0.00105809	0.00293655	-0.000132428	0.00167356	0.00720422	0.000213696
8.7178	0.000845605	0.00221273	0.00045013	0.000822487	0.0071346	0.000164147
8.72735	-0.000753211	0.002512	-0.000536884	0.0014769	0.00705476	0.000199837
8.73689	0.00199545	0.0027031	0.000859917	0.00137727	0.00707961	0.000160235
8.74643	-0.000699505	0.00114051	-0.000336418	0.00114899	0.00707299	0.000189078
8.76546	-0.000200643	0.00168666	-9.61142e-05	0.00069715	0.00709485	0.000181482
8.79394	0.000189719	0.00333441	0.00105549	0.00184493	0.00713848	0.000151598
8.80341	-0.000800546	0.00356819	0.000278798	0.00110555	0.00696429	0.000249898
8.81287	0.000514238	0.000911939	-0.00102634	0.00277397	0.00715139	0.00014694
8.82232	0.000967496	0.00264723	0.000836699	0.00126536	0.00702833	0.00022853
8.83176	0.00055789	0.000803077	-0.000129513	0.00181426	0.00719113	0.000148909
8.84119	0.000372409	0.00224033	0.000420852	0.00115511	0.00701302	0.0002226
8.85061	0.000477822	0.00311198	0.000304222	0.00144772	0.00704164	0.000181285
8.87881	-6.59822e-05	0.00392615	0.000883346	0.00056873	0.00696676	0.000226931
8.88819	0.00174192	0.0020287	0.000729636	0.00161875	0.00709758	0.000141062
8.89757	0.000481617	0.00164916	0.000101922	0.000681822	0.00703026	0.000206115
8.91628	0.00142986	0.00155026	0.000263201	0.000937368	0.00712401	0.000161848
8.95358	0.000693651	0.00111198	0.000698174	0.00164909	0.00711482	0.000151777
8.96289	-0.000427455	0.00209791	-0.0003715	0.00133438	0.00703709	0.000235021
8.98146	-0.00223749	0.0034663	-0.000220623	0.00127617	0.00693013	0.000308925
8.99074	0.00101924	0.00220699	0.000448924	0.000952602	0.00703121	0.00017246
9	-0.00115793	0.00286919	-0.000132466	0.00103638	0.00696157	0.000259827
9.0185	0.00101433	0.00232928	-0.000176661	0.0016452	0.0070901	0.000152969
9.02774	-0.000128691	0.00349839	0.000551058	0.00145077	0.00702477	0.000182088
9.03696	0.000157129	0.000998995	0.00040377	0.00130219	0.00703185	0.000213025
9.05539	-0.00118126	0.00464127	0.000417606	0.000952456	0.00690273	0.000272244
9.07377	-0.000491178	0.00239379	0.000253747	0.000811218	0.00692272	0.000262797
9.10128	0.00138625	0.00212119	-0.000678252	0.00243916	0.0071387	0.000127538
9.11043	0.000215744	0.0036144	0.00158261	0.00226133	0.00702499	0.000271834
9.11958	-0.000190225	0.0021656	-0.00012933	0.00194481	0.00698941	0.000220019
9.12871	0.00130426	0.00191604	0.000746717	0.00126313	0.00701707	0.000248075
9.13783	0.00116521	0.00300796	4.53219e-05	0.00212344	0.00701768	0.000188499
9.14695	-1.02387e-05	0.00305179	0.00065303	0.000728134	0.00691945	0.000255915
9.18332	-0.000426094	0.00152065	0.000106017	0.00135527	0.00704176	0.000192029
9.19239	7.2044e-05	0.00274484	-0.000912027	0.00259988	0.00687512	0.000347741
9.2105	-0.00149652	0.00245598	-0.000714128	0.0015048	0.00687485	0.000341067
9.2376	-0.000695635	0.00619641	-0.000713384	0.00307086	0.00719013	0.000291401
9.24662	-0.00103313	0.00221761	-1.55524e-06	0.0010573	0.00693018	0.000281166
9.25563	0.000262355	0.0029204	0.000457908	0.00210945	0.00690924	0.000226917
9.26463	-0.00198477	0.00282621	2.26094e-05	0.00126244	0.00688834	0.000311822
9.27362	0.000626226	0.0024823	0.000515875	0.00123686	0.00697713	0.000186998
9.2826	-0.00101243	0.00314118	-0.000245955	0.00139181	0.00704038	0.000189131
9.31844	0.000103799	0.00175732	0.000326028	0.000724399	0.00692514	0.000275047
9.35414	-8.46208e-05	0.00189916	0.000146182	0.000806753	0.00694075	0.000281354
9.38083	0.00161064	0.00219965	-0.000199912	0.00272806	0.00712286	0.000150307
9.39858	-0.000101836	0.00214273	-2.55376e-05	0.00199154	0.00696092	0.000219279
9.40744	-4.9563e-05	0.00390346	0.000477801	0.00152208	0.00686768	0.000263667
9.42514	-0.000242115	0.00302703	0.000834168	0.00113705	0.00689749	0.000251104
9.43398	-0.000562214	0.00198903	-0.00117067	0.0018543	0.00685074	0.000383618
9.45163	-0.00113747	0.00234463	-0.000814876	0.00132436	0.00684364	0.000363444
9.46044	-0.0021901	0.00363055	9.74849e-05	0.00301502	0.00710764	0.000169411
9.46925	-0.00185084	0.0020297	-0.000944432	0.0010607	0.00686752	0.000351443
9.50438	-0.00104534	0.00127665	-0.000116735	0.000994834	0.00686633	0.000320112
9.5219	-0.00110131	0.00169086	-5.18279e-05	0.00140198	0.00690006	0.000294276
9.53065	-0.000671738	0.00321061	0.000707882	0.0020622	0.00690775	0.000229505
9.53939	-0.00137906	0.00189306	-0.00014308	0.0010038	0.00687839	0.000308879
9.55685	-0.000681266	0.00440565	-0.000233369	0.00206617	0.00702374	0.000180881
9.57427	-0.000204088	0.00345865	0.000324909	0.00186547	0.00687	0.000308386
9.59166	-0.000289319	0.00232764	0.000370668	0.000897818	0.00688059	0.000323948
9.66954	-0.000804698	0.00136965	-0.000760562	0.00151394	0.00686569	0.000366119
9.67815	0.000278291	0.00375262	0.000457953	0.00153957	0.00686185	0.000257454
9.68676	-0.00204548	0.002415	-0.00100822	0.00144739	0.00683336	0.000385783
9.70395	-0.00116224	0.00177617	-0.00116901	0.00120186	0.00682975	0.000391408
9.73824	-0.00174887	0.00284077	-0.000924297	0.000935209	0.00685293	0.000348249
9.75534	-0.000824433	0.00314326	-0.000426369	0.00114797	0.00683952	0.000315539
9.77241	-0.00128786	0.0025688	-0.000173946	0.00101174	0.00684012	0.000340909
9.79796	-0.000849431	0.00263572	-0.000171676	0.00247961	0.00692175	0.000260366
9.84039	-0.000901168	0.00532564	0.000463863	0.00171113	0.00684862	0.000301786
9.89949	-0.0013054	0.00325043	-0.000897608	0.0023918	0.00683098	0.000424072
9.91632	-0.00135234	0.00215709	-0.00150617	0.00148189	0.0068195	0.000418074
9.9415	-0.000374681	0.00454227	0.000488827	0.0022512	0.00684585	0.00027084
9.94987	-0.00140688	0.00198971	-0.00125089	0.00133172	0.00681397	0.000367211
9.96661	-0.00174974	0.00282222	-0.00102986	0.000979789	0.00683343	0.000414926
10.0167	-0.000979055	0.0043199	-0.000437479	0.00128181	0.0068048	0.000315764
10.0995	-0.00149085	0.00664282	0.00066748	0.00264219	0.00681703	0.000321304
10.1407	-0.00133628	0.0035952	-0.00144834	0.00218516	0.00680997	0.000449168
10.1571	-0.00180602	0.00375177	-0.00237309	0.0020891	0.00680542	0.000438632
10.1735	-0.001319	0.00191562	-0.0012433	0.00156998	0.0068082	0.000422283
10.2062	-0.00142578	0.00365342	-0.00179038	0.00138564	0.00678725	0.000378746
10.2713	-0.00239407	0.00546871	-6.21776e-05	0.002082	0.00678649	0.000340457
10.3763	-0.00106779	0.00374354	-0.00157121	0.00238742	0.00679749	0.000498643
10.3923	-0.000902172	0.00342163	-0.00154791	0.00269798	0.00680231	0.000511837
10.4083	-0.00162954	0.00393606	-0.00218227	0.00219836	0.00679169	0.000467489
10.4563	-0.000557513	0.00170677	-0.00182467	0.00207134	0.0067721	0.000388214
10.6066	-0.00106893	0.0051617	-0.00202273	0.00334059	0.00677984	0.000554212
10.6223	-0.00173521	0.00378053	-0.00189041	0.00284962	0.00679006	0.000518817
10.6536	-9.97383e-05	0.00399743	-0.00237745	0.00328498	0.00679323	0.000491229
10.8474	-0.000736764	0.00674625	-0.00202555	0.00406909	0.00677954	0.000526606
10.8628	-0.00131674	0.0028679	-0.00173164	0.00342937	0.00677953	0.000526076
11.083	0.000363014	0.00790649	-0.00136158	0.00393504	0.00677771	0.000539955
11.3137	-0.0038358	0.0128099	-0.000967921	0.00522617	0.00680242	0.000566299
